# Supplementary material for: Genomic Analysis of the Natural Variation of Fatty Acid Composition in Seed Oils of Camelina sativa
Source: Biology (Basel). 2025 Sep 5;14(9):1199. doi: 10.3390/biology14091199 (PMC12467081; doi:10.3390/biology14091199)
Supplement: Supplementary file 1 [file biology-14-01199-s001.zip]

Archive with 1 entries (1 files):
- biology-3834074-supplementary.pdf
